# Supplementary material for: ﻿Doronicum micranthum (Asteraceae, Senecioneae): a distinct new species from western Qinling, China
Source: PhytoKeys. 2025 Dec 2;267:37–42. doi: 10.3897/phytokeys.267.165470 (PMC12690389; doi:10.3897/phytokeys.267.165470)
Supplement: XML Treatment for Doronicum micranthum [file phytokeys.267.165470-treatment1.xml]

<!DOCTYPE tp:taxon-treatment
  PUBLIC "-//TaxonX//DTD Taxonomic Treatment Publishing DTD v0 20100105//EN" "tax-treatment-NSO.dtd">
<tp:taxon-treatment xmlns:tp="http://www.plazi.org/taxpub"><tp:treatment-meta><kwd-group><label>Taxon classification</label><kwd>
              <named-content content-type="kingdom">Plantae</named-content>
            </kwd><kwd>
              <named-content content-type="order">Asterales</named-content>
            </kwd><kwd>
              <named-content content-type="family">Asteraceae</named-content>
            </kwd></kwd-group><mixed-citation publication-type="journal"><person-group><name><surname>Bai</surname><given-names>Zengfu</given-names></name><name><surname>Zhang</surname><given-names>Guiyuan</given-names></name><name><surname>Zhang</surname><given-names>Zhihua</given-names></name><name><surname>Li</surname><given-names>Anzhong</given-names></name><name><surname>Li</surname><given-names>Hao</given-names></name><name><surname>Wang</surname><given-names>Geyang</given-names></name><name><surname>Chen</surname><given-names>Xuelin</given-names></name><name><surname>Zhang</surname><given-names>Ji</given-names></name></person-group><article-title>﻿<italic><tp:taxon-name><tp:taxon-name-part taxon-name-part-type="genus" reg="Doronicum">Doronicum</tp:taxon-name-part> <tp:taxon-name-part taxon-name-part-type="species" reg="micranthum">micranthum</tp:taxon-name-part></tp:taxon-name></italic> (<tp:taxon-name><tp:taxon-name-part taxon-name-part-type="family">Asteraceae</tp:taxon-name-part></tp:taxon-name>, <tp:taxon-name><tp:taxon-name-part taxon-name-part-type="tribe">Senecioneae</tp:taxon-name-part></tp:taxon-name>): a distinct new species from western Qinling, China</article-title><source>PhytoKeys</source><day>02</day><month>12</month><year>2025</year><volume>267</volume><fpage>37</fpage><lpage>42</lpage><pub-id pub-id-type="doi">10.3897/phytokeys.267.165470</pub-id></mixed-citation></tp:treatment-meta><tp:nomenclature><label>﻿</label><tp:taxon-name><object-id xmlns:xlink="http://www.w3.org/1999/xlink" content-type="arpha" xlink:type="simple">58BC8FB0-78CE-54EE-8B9D-32CC0B3581A8</object-id>
            <tp:taxon-name-part taxon-name-part-type="genus" reg="Doronicum">Doronicum</tp:taxon-name-part>
            <tp:taxon-name-part taxon-name-part-type="species" reg="micranthum">micranthum</tp:taxon-name-part>
            <object-id xmlns:xlink="http://www.w3.org/1999/xlink" content-type="ipni" xlink:type="simple">urn:lsid:ipni.org:names:77372725-1</object-id>
          </tp:taxon-name><tp:taxon-authority>Z.F.Bai &amp; Xue L.Chen</tp:taxon-authority><tp:taxon-status xmlns:xlink="http://www.w3.org/1999/xlink" xlink:type="simple">sp. nov.</tp:taxon-status><xref ref-type="fig" rid="F1">Figs 1</xref><xref ref-type="fig" rid="F2">, 2</xref></tp:nomenclature><tp:treatment-sec sec-type="type material" id="SECID0EFLAC"><title>Type materials.</title><p>China • Gansu: Hui County, Yuguan town, in broad-leaved forests, alt. 2000 m, 10 May 2025, <italic>Zengfu Bai BZF20250510005</italic> (<bold><italic>holotype</italic></bold><named-content xmlns:xlink="http://www.w3.org/1999/xlink" content-type="dwc:institutional_code" xlink:title="Herbarium of the College of Life Sciences, Northwest Normal University" xlink:href="http://grbio.org/institution/northwest-normal-university" xlink:type="simple">NWTC</named-content>!; <bold><italic>isotypes</italic></bold><named-content xmlns:xlink="http://www.w3.org/1999/xlink" content-type="dwc:institutional_code" xlink:title="Herbarium of the College of Life Sciences, Northwest Normal University" xlink:href="http://grbio.org/institution/northwest-normal-university" xlink:type="simple">NWTC</named-content>!).</p><p><bold><italic>Paratypes</italic>.</bold> China • Gansu: Hui County, 10 May 2025, Z.F.Bai &amp; Xue L.Chen 20250510006, 20250510007 (<named-content xmlns:xlink="http://www.w3.org/1999/xlink" content-type="dwc:institutional_code" xlink:title="Herbarium of the College of Life Sciences, Northwest Normal University" xlink:href="http://grbio.org/institution/northwest-normal-university" xlink:type="simple">NWTC</named-content>); 21 June 2025, Zhi Zheng 637 (<named-content xmlns:xlink="http://www.w3.org/1999/xlink" content-type="dwc:institutional_code" xlink:title="Herbarium of the College of Life Sciences, Northwest Normal University" xlink:href="http://grbio.org/institution/northwest-normal-university" xlink:type="simple">NWTC</named-content>).</p></tp:treatment-sec><tp:treatment-sec sec-type="description" id="SECID0EOMAC"><title>Description.</title><p>Perennial herb. Rhizome fleshy, swollen, with numerous fibrous roots. Stems solitary, erect, 35–60 cm tall, unbranched or bearing only floral branches, green, sparsely glandular-puberulent. Basal leaves long-petiolate; leaf blades obovate-oblong, 1.2–7 cm long, 1–6.5 cm wide, apex rounded, base subcordate; petioles slender, 3.5–7.5 cm long, narrowly winged. Mid-cauline leaves ovate-oblong, sessile, 5.5–10.5 cm long, 3.5–7 cm wide, apex obtuse or mucronate, base cordate, semiamplexicaul, margin remotely dentate proximally, subentire distally, both surfaces subglabrous; upper cauline leaves ovate or ovate-lanceolate, 2–8 cm long, 1.5–6 cm wide, apex shortly acuminate, base cordate, semiamplexicaul. Capitula (including ray florets) 0.5–1.4 cm in diam., usually solitary; peduncles 2–13.5 cm long, glandular-pubescent. Involucres hemispheric, 4–8 mm long, 0.5–1.2 cm in diam.; phyllaries in 2–3 series, outer ones lanceolate, 1.5–2 mm wide, margin ciliate, abaxially glandular-pubescent on lower half, distally glabrous or subglabrous; inner ones narrowly lanceolate, ca. 1 mm wide, margin ciliate, abaxially glandular-pubescent; apex of all phyllaries long-acuminate, equal with or slightly longer than disk florets. Ray florets 18–25, yellow, 5–8 mm long; tube 1–2 mm long, glabrous; lamina oblong or oblong-elliptic, slightly spreading, 4–6 mm long, ca. 2 mm wide, 4-veined, apex 2–3-denticulate. Disk florets numerous; corolla yellowish green, 3–4 mm long; tube ca. 1 mm long; limb campanulate-funnelform, lobes ovate-triangular; anthers usually not exserted, ca. 1.5 mm long, base obtuse; style branches bifid, apex obtuse or truncate. Achenes brown, 10-ribbed. Pappus absent in all florets.</p></tp:treatment-sec><tp:treatment-sec sec-type="phenology" id="SECID0ETMAC"><title>Phenology.</title><p>Flowering from May to June; fruiting from July to August.</p></tp:treatment-sec><tp:treatment-sec sec-type="etymology" id="SECID0EYMAC"><title>Etymology.</title><p>The specific epithet refers to the smallest capitula among all known species in <italic><tp:taxon-name><tp:taxon-name-part taxon-name-part-type="genus" reg="Doronicum">Doronicum</tp:taxon-name-part></tp:taxon-name></italic> in China. Hence, the Chinese name“小花多榔菊 (xiǎo huā duō láng jú)” is suggested.</p></tp:treatment-sec><tp:treatment-sec sec-type="distribution" id="SECID0EFNAC"><title>Distribution and habitat.</title><p><italic><tp:taxon-name><tp:taxon-name-part taxon-name-part-type="genus" reg="Doronicum">Doronicum</tp:taxon-name-part> <tp:taxon-name-part taxon-name-part-type="species" reg="micranthum">micranthum</tp:taxon-name-part></tp:taxon-name></italic> is hitherto known from Hui County (<named-content xmlns:xlink="http://www.w3.org/1999/xlink" content-type="dwc:verbatimCoordinates" xlink:type="simple"><named-content content-type="geo-json" specific-use="{&#34;type&#34;:&#34;Point&#34;,&#34;coordinates&#34;:[106.329256,33.660897]}" id="NCID0EZNAC" xlink:type="simple">33°39'39.23"N, 106°19'45.32"E</named-content></named-content>; <named-content xmlns:xlink="http://www.w3.org/1999/xlink" content-type="dwc:verbatimCoordinates" xlink:type="simple"><named-content content-type="geo-json" specific-use="{&#34;type&#34;:&#34;Point&#34;,&#34;coordinates&#34;:[106.365592,33.679222]}" id="NCID0EBOAC" xlink:type="simple">33°40'45.20"N, 106°21'56.13"E</named-content></named-content>), Liangdang County (<named-content xmlns:xlink="http://www.w3.org/1999/xlink" content-type="dwc:verbatimCoordinates" xlink:type="simple"><named-content content-type="geo-json" specific-use="{&#34;type&#34;:&#34;Point&#34;,&#34;coordinates&#34;:[106.326389,33.690833]}" id="NCID0EJOAC" xlink:type="simple">33°41'27"N, 106°19'35"E</named-content></named-content>) of southeastern Gansu (Fig. <xref ref-type="fig" rid="F3">3</xref>). It grows in broad-leaved forests at elevations of 2000–2260 m.</p></tp:treatment-sec><tp:treatment-sec sec-type="notes" id="SECID0ESOAC"><title>Notes.</title><p><italic><tp:taxon-name><tp:taxon-name-part taxon-name-part-type="genus" reg="Doronicum">Doronicum</tp:taxon-name-part> <tp:taxon-name-part taxon-name-part-type="species" reg="micranthum">micranthum</tp:taxon-name-part></tp:taxon-name></italic> is unambiguously distinguished from <italic><tp:taxon-name><tp:taxon-name-part taxon-name-part-type="genus" reg="Doronicum">D.</tp:taxon-name-part> <tp:taxon-name-part taxon-name-part-type="species" reg="conaense">conaense</tp:taxon-name-part></tp:taxon-name></italic>, <italic><tp:taxon-name><tp:taxon-name-part taxon-name-part-type="genus" reg="Doronicum">D.</tp:taxon-name-part> <tp:taxon-name-part taxon-name-part-type="species" reg="stenoglossum">stenoglossum</tp:taxon-name-part></tp:taxon-name></italic>, and <italic><tp:taxon-name><tp:taxon-name-part taxon-name-part-type="genus" reg="Doronicum">D.</tp:taxon-name-part> <tp:taxon-name-part taxon-name-part-type="species" reg="calotum">calotum</tp:taxon-name-part></tp:taxon-name></italic> by its characteristically small capitula (consistently less than 1.5 cm in diameter) and the complete absence of a pappus in all florets. Furthermore, <italic><tp:taxon-name><tp:taxon-name-part taxon-name-part-type="genus" reg="Doronicum">D.</tp:taxon-name-part> <tp:taxon-name-part taxon-name-part-type="species" reg="micranthum">micranthum</tp:taxon-name-part></tp:taxon-name></italic> possesses a prominently enlarged rhizome, a diagnostic feature not shared by the other three species discussed here.</p><p>In contrast, <italic><tp:taxon-name><tp:taxon-name-part taxon-name-part-type="genus" reg="Doronicum">D.</tp:taxon-name-part> <tp:taxon-name-part taxon-name-part-type="species" reg="conaense">conaense</tp:taxon-name-part></tp:taxon-name></italic>, <italic><tp:taxon-name><tp:taxon-name-part taxon-name-part-type="genus" reg="Doronicum">D.</tp:taxon-name-part> <tp:taxon-name-part taxon-name-part-type="species" reg="stenoglossum">stenoglossum</tp:taxon-name-part></tp:taxon-name></italic>, and <italic><tp:taxon-name><tp:taxon-name-part taxon-name-part-type="genus" reg="Doronicum">D.</tp:taxon-name-part> <tp:taxon-name-part taxon-name-part-type="species" reg="calotum">calotum</tp:taxon-name-part></tp:taxon-name></italic> all possess larger capitula (exceeding 1.5 cm in diameter) and a pappus, though its distribution varies: a pappus is present in all florets of both <italic><tp:taxon-name><tp:taxon-name-part taxon-name-part-type="genus" reg="Doronicum">D.</tp:taxon-name-part> <tp:taxon-name-part taxon-name-part-type="species" reg="stenoglossum">stenoglossum</tp:taxon-name-part></tp:taxon-name></italic> and <italic><tp:taxon-name><tp:taxon-name-part taxon-name-part-type="genus" reg="Doronicum">D.</tp:taxon-name-part> <tp:taxon-name-part taxon-name-part-type="species" reg="calotum">calotum</tp:taxon-name-part></tp:taxon-name></italic>, whereas in <italic><tp:taxon-name><tp:taxon-name-part taxon-name-part-type="genus" reg="Doronicum">D.</tp:taxon-name-part> <tp:taxon-name-part taxon-name-part-type="species" reg="conaense">conaense</tp:taxon-name-part></tp:taxon-name></italic>, the ray florets are epappose and the disk florets are pappose.</p></tp:treatment-sec><tp:treatment-sec><!--Section generated to contain objects referenced in tp:taxon-treatment.--><fig id="F1" position="float" orientation="portrait"><object-id xmlns:xlink="http://www.w3.org/1999/xlink" content-type="arpha" xlink:type="simple">0FC74ACA-F5E4-565F-B53A-D7DCC6E5AD40</object-id><label>Figure 1.</label><caption><p>Habitat and habit of <italic><tp:taxon-name><tp:taxon-name-part taxon-name-part-type="genus" reg="Doronicum">Doronicum</tp:taxon-name-part> <tp:taxon-name-part taxon-name-part-type="species" reg="micranthum">micranthum</tp:taxon-name-part></tp:taxon-name></italic>.</p></caption><graphic xmlns:xlink="http://www.w3.org/1999/xlink" xlink:href="phytokeys-267-037_article-165470__-g001.jpg" position="float" orientation="portrait" xlink:type="simple" id="oo_1481652.jpg"><uri content-type="original_file" xlink:type="simple">https://binary.pensoft.net/fig/1481652</uri></graphic></fig><fig id="F2" position="float" orientation="portrait"><object-id xmlns:xlink="http://www.w3.org/1999/xlink" content-type="arpha" xlink:type="simple">F79D6374-37E1-5E71-B010-7DA46C82DF0D</object-id><label>Figure 2.</label><caption><p>Detailed morphology of <italic><tp:taxon-name><tp:taxon-name-part taxon-name-part-type="genus" reg="Doronicum">Doronicum</tp:taxon-name-part> <tp:taxon-name-part taxon-name-part-type="species" reg="micranthum">micranthum.</tp:taxon-name-part></tp:taxon-name></italic><bold>A.</bold> Habit; <bold>B.</bold> Rhizome; <bold>C.</bold> Leaves; <bold>D.</bold> Top view of capitula; <bold>E.</bold> Bottom view of capitula; <bold>F.</bold> Ray florets; <bold>G.</bold> Disk florets; <bold>H.</bold> Phyllaries; <bold>I.</bold> Infructescence.</p></caption><graphic xmlns:xlink="http://www.w3.org/1999/xlink" xlink:href="phytokeys-267-037_article-165470__-g002.jpg" position="float" orientation="portrait" xlink:type="simple" id="oo_1481653.jpg"><uri content-type="original_file" xlink:type="simple">https://binary.pensoft.net/fig/1481653</uri></graphic></fig><fig id="F3" position="float" orientation="portrait"><object-id xmlns:xlink="http://www.w3.org/1999/xlink" content-type="arpha" xlink:type="simple">0049FA2C-59FD-525A-91F2-B1701AC7DA3E</object-id><label>Figure 3.</label><caption><p>Distribution of <italic><tp:taxon-name><tp:taxon-name-part taxon-name-part-type="genus" reg="Doronicum">Doronicum</tp:taxon-name-part> <tp:taxon-name-part taxon-name-part-type="species" reg="micranthum">micranthum</tp:taxon-name-part></tp:taxon-name></italic>.</p></caption><graphic xmlns:xlink="http://www.w3.org/1999/xlink" xlink:href="phytokeys-267-037_article-165470__-g003.jpg" position="float" orientation="portrait" xlink:type="simple" id="oo_1481654.jpg"><uri content-type="original_file" xlink:type="simple">https://binary.pensoft.net/fig/1481654</uri></graphic></fig></tp:treatment-sec></tp:taxon-treatment>
